# Supplementary material for: Analysis of anti-SARS-CoV-2 Omicron-neutralizing antibody titers in different vaccinated and unvaccinated convalescent plasma sources
Source: Nat Commun. 2022 Oct 29;13:6478. doi: 10.1038/s41467-022-33864-y (PMC9617541; doi:10.1038/s41467-022-33864-y)
Supplement: Supplementary file 4 — Source Data [file 41467_2022_33864_MOESM4_ESM.xlsx]

## Sheet: Fig 2 A
(pre alpha CCP) WA-1	(pre alpha CCP) omicron	(alpha CCP) WA-1	(alpha CCP) omicron	(beta CCP) WA-1	(beta CCP) omicron	(delta CCP) WA-1	(delta CCP) omicron
1712	14	4978	30	439	191	11200	3476
4344	135	1313	39	327	28	668	164
2616	68	256	4	128	4	1211	18
2037	136	32	2	16	2	770	37
1678	34	46	1	21	1	192	8
1086	50					73	3
715	25					47	27
614	8
601	38
569	28
580	29
556	66
494	6
93	8
475	28
350	40
233	9
215	10
193	11
162	10
142	32
67	6
80	20
37	1
32	2
28	2
19	2

## Sheet: Fig 2B
	(2 dose BNT162b2) omicron	(2 dose mRNA-1273) WA-1	(2 dose mRNA-1273) omicron	(postCOVID-19/Vacc) WA-1	(postCOVID-19/Vacc) omicron	(3 dose BNT162b2) WA-1	(3 dose BNT162b2) omicron
7627	92	3016	62	388872	8106	65617	3871
4669	222	2560	320	78162	1475	12739	722
2769	121	2269	27	14868	921	10412	3179
2435	126	1155	26	6763	305	9219	649
1993	19	999	38	10002	2029	6241	1248
1544	935	745	15	2551	399	5029	718
1280	80	581	14	7997	1599	4892	360
859	25	384	8	4822	236	4673	715
764	28	10	1	2000	146	2866	485
641	105			1899	215	2157	165
604	10			1598	80	2006	305
562	22			1190	65	1247	89
546	8			1024	32	710	94
512	24			1024	256	960	160
384	20			625	31	673	106
368	6			100	10	256	16
263	12			21	2	100	10
338	4
329	30
274	11
139	9
6	1

## Sheet: Fig 3A
x axis study number	pre alpha percent	pre alpha number
1	0	20
2	0	13
3	6	16
4	10	10
5	10	30
6	11	9
7	13	16
8	15	34
9	20	10
10	22	108
11	27	15
12	30	30
13	35	23
14	38	16
15	38	40
16	40	10
17	46	28
18	47	17
19	64	64
20	65	20
21	74	34
22	75	8
23	83	36
24	85	20
25	95	20
26	100	28
27	100	32

## Sheet: Fig 3B
x axis study number	alpha percent	alpha number	beta percent	beta number	delta percent	delta number
1	0	10
2	0	20
3	17	12
4	25	4
5	100	18
6			0	5
7			13	8
8			25	8
9			100	2
10			100	14
11					14	7
12					53	19
13					60	10
14					80	15
15					86	14
16					90	10
17					100	19

## Sheet: Fig 3C
x axis study number	BNT162b2 percent	BNT162b2 number	mRNA 1273 percent	mRNA 1273 number
1	0	15
2	6	16
3	8	39
4	9	11
5	15	13
6	27	48
7	32	25
8	33	30
9	37	30
10	45	20
11	46	13
12	53	19
13	67	21
14	69	16
15	70	10
16	78	9
17	83	6
18	83	18
19	83	18
20	90	10
21	100	25
22	100	20
23			0	14
24			10	10
25			36	11
26			63	8
27			73	30
28			73	30
29			80	10
30			82	11
31			100	10

## Sheet: Fig 3D
x axis study number	post COVID-19/vacc percent	post COVID-19/vacc number	3 dose BNT162b2 percent	3 dose BNT162b2 number
1	25	20
2	37	19
3	63	24
4	100	17
5	100	22
6	100	7
7	100	13
8	100	13
9	100	13
10	100	30
11	100	10
12	100	10
13	100	17
14	100	20
15	100	6
16	100	33
17	100	5
18			0	15
19			87	23
20			89	35
21			90	10
22			96	28
23			100	18
24			100	20
25			100	20
26			100	30
27			100	39
28			100	12
29			100	15
30			100	10
31			100	10
32			100	10
33			100	8
34			100	7

## Sheet: Fig 4A
	Haveri	Bekliz	Rossler	Dejnirattisai	Lusvarghi	geomean	SD+	SD-
(pre alpha CCP) WA-1	32	37		475	715	141	732	27
(pre alpha CCP) omicron	2	1		28	25	6	34	1
(alpha CCP) WA-1	32	46	256	1313	4978	301	2602	35
(alpha CCP) omicron	2	1	4	39	30	6	32	1
(beta CCP) WA-1	16	21	128	327	439	91	421	20
(beta CCP) omicron	2	1	4	28	191	8	72	1
(delta CCP) WA-1		73	192	47	1211	168	711	40
(delta CCP) omicron		3	8	27	18	10.3923	27	4

## Sheet: Fig 4B
	Haveri	Bekliz	Rossler	Dejnirattisai	Lusvarghi	mean	sd+	sd-
(2 dose BNT162b2 Plasma) WA-1		338	512	1993	562	663.525	1427	308
(2 dose BNT162b2 Plasma) omicron		4	24	19	22	14	33	6
(post COVID-19/Full Vacc Plasma) WA-1	1024	1190	1024	1899		1240	1663	926
(post COVID-19/Full Vacc Plasma) omicron	32	65	256	215		103.221	279	38
(3 dose BNT162b2 Plasma) WA-1	256			9219	5029	2281	15531	335
(3 dose BNT162b2 Plasma) omicron	16			649	718	195	1707	22

## Sheet: Fig 4C
	Schmidt	Planas	Tada	Gruell	Careno	Dejnirattisai	Edera	Wilheim	Cele	mean	sd+	sd-
(2 dose BNT162b2 Plasma) WA-1	7627	329	859	139	274	1993	384	6	263	359.037	2559	50
(2 dose BNT162b2 Plasma) omicron	92	30	25	9	11	19	20	1	12	14.6534	50	4
(post COVID-19/Full Vacc Plasma) WA-1	388872	78162	14868	7997	2000	1899	625	100	6763	5642.95	67547	471
(post COVID-19/Full Vacc Plasma) omicron	8106	1475	921	1599	146	215	31	10	305	334.38	2684	42
(3 dose BNT162b2 Plasma) WA-1	65617	12739	4892	6241	710	9219	1247	100		3466.07	25513	471
(3 dose BNT162b2 Plasma) omicron	3871	722	360	1248	94	649	89	10		301.443	1947	47

## Sheet: Fig 5A
(postCOVID-19-BA.1/Vacc) WA-1	(postCOVID-19-BA.1/Vacc) BA.1	(postCOVID-19-BA.1/Vacc) BA.2	(postCOVID-19-BA.1/Vacc) BA.4/5	(3 dose BNT162b2) WA-1	(3 dose BNT162b2) BA.1	(3 dose BNT162b2) BA.2	(3 dose BNT162b2) BA.4/5
780	656	800	156	2000	140	100	50
531	347	545	209	549	90	93	37
2038	507		158	4123	208		211
9500	2406	2052	473	6657	1300	1461	347
9527	3054	3679	1627	2633	976	933	647
10000	7000	9000	1000	4122	1116	1113	360
1120	733	380	76	5783	900	829	275
4046	3249	2448		6539	1066	776
5484	4244	3779	1984
5861	3563	2119	1064
11050	1740	1910	590

[truncated: 24 more sheets: Fig 5B, Fig 5C, Fig 5D, Fig 6A, Fig 6B, Fig 6C, Fig 6D, Fig 7A, Fig 7B, Fig 8A, Fig 8B, Fig 8C, Fig 8D, supp Fig 1, supp Fig 2, Supp Fig 3, Supp fig 4, supp fig 5, supp Fig 6, supp Fig 7 …]
